# Supplementary material for: Serum glutamate dehydrogenase activity enables early detection of liver injury in subjects with underlying muscle impairments
Source: PLoS One. 2020 May 14;15(5):e0229753. doi: 10.1371/journal.pone.0229753 (PMC7224523; doi:10.1371/journal.pone.0229753)
Supplement: S1 Data — (XLSX) [file pone.0229753.s001.xlsx]

## Sheet: Table 1
Subject number	Sex	Dose Group	ALT	AST	GLDH	CK
1	Male	Healthy	18	27	3	190
2	Male	Healthy	12	18	3	92
3	Male	Healthy	16	27	3	120
4	Male	Healthy	12	26	3	73
5	Male	Healthy	14	21	3	52
6	Male	Healthy	26	27	3	169
7	Male	Healthy	31	29	3	318
8	Male	Healthy	36	28	3	131
9	Male	Healthy	26	24	3	89
10	Male	Healthy	11	27	3	77
11	Male	Healthy	24	46	3	469
12	Male	Healthy	17	42	5	155
13	Male	Healthy	21	27	3	152
14	Male	Healthy	21	25	3	118
15	Male	Healthy	13	27	3	147
16	Male	Healthy	12	23	3	105
17	Male	Healthy	34	28	3	177
18	Male	Healthy	22	33	13	37
19	Male	Healthy	31	36	5	184
20	Male	Healthy	16	20	3	98
21	Male	Healthy	17	26	3	114
22	Male	Healthy	19	22	3	191
23	Male	Healthy	32	26	3	151
24	Male	Healthy	18	26	6	318
25	Male	Healthy	14	21	4	78
26	Male	Healthy	9	15	3	67
27	Male	Healthy	15	20	3	82
28	Male	Healthy	13	21	3	127
29	Male	Healthy	16	20	3	119
30	Male	Healthy	23	25	3	121
31	Male	Healthy	15	34	3	143
32	Male	Healthy	14	26	3	221
33	Male	Healthy	14	21	3	302
34	Male	DMD	362	228	3	14490
35	Male	DMD	245	249	8	8150
36	Male	DMD	229	153	8	5726
37	Male	DMD	220	162	3	8601
38	Male	DMD	98	74	3	8003
39	Male	DMD	751	470	9	19961
40	Male	DMD	521	226	5	8456
41	Male	DMD	416	227	4	10707
42	Male	DMD	326	142	4	7647
43	Male	DMD	438	262	6	11440
44	Male	DMD	323	219	4	7962
45	Male	DMD	603	201	8	7020
46	Male	DMD	519	297	6	11459
47	Male	DMD	384	147	4	8525
48	Male	DMD	297	176	5	9620
49	Male	DMD	641	460	6	16758
50	Male	DMD	280	146	3	6941
51	Male	DMD	346	239	4	10172
52	Male	DMD	6	15	5	5
53	Male	DMD	154	111	3	3564
54	Male	DMD	299	120	7	5465
55	Male	DMD	200	165	3	6381
56	Male	DMD	158	110	3	5019
57	Male	DMD	308	158	7	5868
58	Male	DMD	347	253	3	13350
59	Male	DMD	160	137	5	5192
60	Male	DMD	346	174	5	8315
61	Male	DMD	429	267	3	7230
62	Male	DMD	461	345	4	21484
63	Male	DMD	368	450	6	22137
64	Male	DMD	186	112	3	5417
65	Male	DMD	424	253	6	11533
66	Male	DMD	788	495	10	35103
67	Male	DMD	700	414	8	22898
68	Male	DMD	268	159	5	6028
69	Male	DMD	334	224	3	15398
70	Male	DMD	531	298	7	18277
71	Male	DMD	1073	790	9	37108
72	Male	DMD	540	252	5	8822
73	Male	DMD	26	39	3	242

## Sheet: Figure 1
Sublect number	Sex	Group	ALT	GLDH	CK
1	Male	Muscle impairment	14	12	319
2	Male	Muscle impairment	101	20	1164
3	Male	Muscle impairment	22	4	337
4	Male	Muscle impairment	31	5	1007
5	Male	Muscle impairment	69	9	934
6	Male	Muscle impairment	34	9	2308
7	Male	Muscle impairment	54	9	2437
8	Male	Muscle impairment	19	4	461
9	Male	Muscle impairment	43	3	663
10	Male	Muscle impairment	24	3	335
11	Male	Muscle impairment	25	7	454
12	Male	Muscle impairment	227	4	18165
13	Male	Muscle impairment	44	9	289
14	Male	Muscle impairment	24	5	399
15	Male	Muscle impairment	43	5	398
16	Male	Muscle impairment	50	3	760
17	Male	Muscle impairment	17	3	372
18	Male	Muscle impairment	73	7	341
19	Male	Muscle impairment	28	3	1064
20	Male	Muscle impairment	47	8	408
21	Male	Muscle impairment	34	5	1678
22	Male	Muscle impairment	65	7	590
23	Male	Muscle impairment	284	14	26800
24	Male	Muscle impairment	308	3	79739
25	Male	Muscle impairment	53	5	362
26	Male	Muscle impairment	13	3	539
27	Male	Muscle impairment	55	4	2322
28	Male	Muscle impairment	30	5	3396
29	Male	Muscle impairment	27	6	822
30	Male	Muscle impairment	47	7	662
31	Male	Muscle impairment	101	7	659
32	Male	Muscle impairment	50	6	1146
33	Male	Muscle impairment	25	5	700
34	Male	Muscle impairment	17	4	627
35	Male	Muscle impairment	29	3	580
36	Male	Muscle impairment	42	12	686
37	Male	Muscle impairment	58	10	536
38	Male	Muscle impairment	32	3	454
39	Male	Muscle impairment	27	3	412
40	Male	Muscle impairment	84	6	9196
41	Male	Muscle impairment	46	8	406
42	Male	Muscle impairment	36	16	390
43	Male	Muscle impairment	14	3	407
44	Male	Muscle impairment	114	13	537
45	Male	Muscle impairment	59	3	6181
46	Male	Muscle impairment	63	3	447
47	Male	Muscle impairment	38	3	2578
48	Male	Muscle impairment	69	7	1109
49	Male	Muscle impairment	30	4	437
50	Male	Muscle impairment	20	4	391
51	Male	Muscle impairment	20	3	460
52	Male	Muscle impairment	42	5	501
53	Male	Muscle impairment	26	3	455
54	Male	Muscle impairment	24	4	592
55	Male	Muscle impairment	17	3	730
56	Male	Muscle impairment	21	5	433
57	Male	Muscle impairment	65	18	570
58	Male	Muscle impairment	17	4	524
59	Male	Muscle impairment	57	4	1160
60	Male	Muscle impairment	41	8	583
61	Male	Muscle impairment	31	4	472
62	Male	Muscle impairment	22	5	629
63	Male	Muscle impairment	75	9	2950
64	Male	Muscle impairment	17	4	408
65	Male	Muscle impairment	29	8	560
66	Male	Muscle impairment	17	6	500
67	Male	Muscle impairment	17	5	505
68	Male	Muscle impairment	62	12	1234
69	Male	Muscle impairment	41	5	1239
70	Male	Muscle impairment	27	4	673
71	Male	Muscle impairment	26	8	412
72	Male	Muscle impairment	14	5	413
73	Male	Muscle impairment	76	3	15071
74	Male	Muscle impairment	19	3	482
75	Male	Muscle impairment	17	5	537
76	Male	Muscle impairment	45	29	6320
77	Male	Muscle impairment	42	3	655
78	Male	Muscle impairment	43	10	1104
79	Male	Muscle impairment	13	4	806
80	Male	Muscle impairment	79	12	2757
81	Male	Muscle impairment	18	3	681
82	Male	Muscle impairment	650	6	258000
83	Male	Muscle impairment	28	4	408
84	Male	Muscle impairment	90	12	411
85	Male	Muscle impairment	37	8	412
86	Male	Muscle impairment	57	6	3568
87	Male	Muscle impairment	81	4	1078
88	Male	Muscle impairment	80	5	3372
89	Male	Muscle impairment	19	3	205
90	Male	Muscle impairment	35	6	1436
91	Male	Muscle impairment	24	3	221
92	Male	Muscle impairment	36	3	410
93	Male	Muscle impairment	134	17	3913
94	Male	Muscle impairment	22	5	483
95	Male	Muscle impairment	35	4	422
96	Male	Muscle impairment	23	3	471
97	Male	Muscle impairment	50	6	501
98	Male	Muscle impairment	16	3	790
99	Male	Muscle impairment	30	3	499
100	Male	Muscle impairment	19	3	486
101	Male	Muscle impairment	33	5	750
102	Male	Muscle impairment	135	25	15215
103	Male	Muscle impairment	37	7	1906
104	Male	Muscle impairment	47	31	1598
105	Male	Muscle impairment	48	3	875
106	Male	Muscle impairment	21	3	1957
107	Male	Muscle impairment	27	3	481
108	Male	Muscle impairment	50	3	594
109	Male	Muscle impairment	20	3	1915
110	Male	Muscle impairment	50	4	1768
111	Male	Muscle impairment	21	5	501
112	Male	Muscle impairment	40	11	1136
113	Male	Muscle impairment	61	8	866
114	Male	Muscle impairment	56	10	538
115	Male	Muscle impairment	43	9	411
116	Male	Muscle impairment	59	5	518
117	Male	Healthy	8	3	142
118	Male	Healthy	10	3	120
119	Male	Healthy	18	3	190
120	Male	Healthy	14	3	238
121	Male	Healthy	21	3	112
122	Male	Healthy	12	3	92
123	Male	Healthy	16	3	120
124	Male	Healthy	12	3	73
125	Male	Healthy	16	4	151
126	Male	Healthy	15	3	124
127	Male	Healthy	23	6	146
128	Male	Healthy	28	5	99
129	Male	Healthy	17	3	145
130	Male	Healthy	29	5	116
131	Male	Healthy	23	3	184
132	Male	Healthy	25	3	97
133	Male	Healthy	18	3	66
134	Male	Healthy	20	3	91
135	Male	Healthy	26	4	95
136	Male	Healthy	23	3	72
137	Male	Healthy	14	3	102
138	Male	Healthy	14	3	52
139	Male	Healthy	26	3	169
140	Male	Healthy	26	7	257
141	Male	Healthy	12	3	44
142	Male	Healthy	24	9	57
143	Male	Healthy	31	3	318
144	Male	Healthy	23	4	163
145	Male	Healthy	20	4	49
146	Male	Healthy	15	3	112
147	Male	Healthy	17	3	137
148	Male	Healthy	36	3	131
149	Male	Healthy	19	4	171
150	Male	Healthy	24	9	103
151	Male	Healthy	26	3	89
152	Male	Healthy	14	3	86
153	Male	Healthy	29	6	96
154	Male	Healthy	11	3	77
155	Male	Healthy	21	3	348
156	Male	Healthy	31	5	169
157	Male	Healthy	24	3	469
158	Male	Healthy	11	3	80
159	Male	Healthy	21	3	152
160	Male	Healthy	21	3	118
161	Male	Healthy	23	4	138
162	Male	Healthy	23	4	122
163	Male	Healthy	13	3	147
164	Male	Healthy	14	3	48
165	Male	Healthy	12	3	105
166	Male	Healthy	34	3	177
167	Male	Healthy	15	5	172
168	Male	Healthy	10	3	87
169	Male	Healthy	22	13	37
170	Male	Healthy	20	4	206
171	Male	Healthy	30	4	107
172	Male	Healthy	17	4	286
173	Male	Healthy	17	3	80
174	Male	Healthy	31	5	184
175	Male	Healthy	18	3	170
176	Male	Healthy	16	3	98
177	Male	Healthy	17	3	114
178	Male	Healthy	29	10	175
179	Male	Healthy	19	3	191
180	Male	Healthy	15	3	65
181	Male	Healthy	18	4	86
182	Male	Healthy	20	3	137
183	Male	Healthy	27	4	125
184	Male	Healthy	32	3	151
185	Male	Healthy	22	3	273
186	Male	Healthy	13	4	114
187	Male	Healthy	8	3	118
188	Male	Healthy	28	3	434
189	Male	Healthy	15	4	135
190	Male	Healthy	18	6	318
191	Male	Healthy	14	4	78
192	Male	Healthy	9	3	67
193	Male	Healthy	24	4	254
194	Male	Healthy	12	3	101
195	Male	Healthy	15	3	82
196	Male	Healthy	18	4	84
197	Male	Healthy	24	4	92
198	Male	Healthy	20	3	186
199	Male	Healthy	17	3	158
200	Male	Healthy	15	3	265
201	Male	Healthy	21	3	90
202	Male	Healthy	13	3	105
203	Male	Healthy	20	3	120
204	Male	Healthy	24	4	121
205	Male	Healthy	22	5	74
206	Male	Healthy	20	4	79
207	Male	Healthy	22	3	161
208	Male	Healthy	27	3	91
209	Male	Healthy	33	7	104
210	Male	Healthy	27	3	208
211	Male	Healthy	13	3	127
212	Male	Healthy	16	3	155
213	Male	Healthy	27	3	86
214	Male	Healthy	20	4	91
215	Male	Healthy	20	4	107
216	Male	Healthy	32	3	218
217	Male	Healthy	28	3	186
218	Male	Healthy	16	3	119
219	Male	Healthy	13	3	92
220	Male	Healthy	19	4	107
221	Male	Healthy	23	3	121
222	Male	Healthy	15	3	143
223	Male	Healthy	23	3	95
224	Male	Healthy	22	3	92
225	Male	Healthy	29	4	96
226	Male	Healthy	24	3	54
227	Male	Healthy	13	5	138
228	Male	Healthy	25	4	154
229	Male	Healthy	23	3	31
230	Male	Healthy	31	8	143
231	Male	Muscle imparment	40	5	586
232	Male	Muscle imparment	17	4	34
233	Male	Muscle imparment	56	5	407
234	Male	Muscle imparment	77	6	2724
235	Male	Muscle imparment	20	3	261
236	Male	Muscle imparment	19	4	526
237	Male	Muscle imparment	22	3	681
238	Male	Muscle imparment	24	4	122
239	Male	Muscle imparment	64	11	1138
240	Male	Muscle imparment	42	4	290
241	Male	Muscle imparment	31	3	628
242	Male	Muscle imparment	67	3	2144
243	Male	Muscle imparment	40	3	488
244	Male	Muscle imparment	37	6	340
245	Male	Muscle imparment	72	35	537
246	Male	Healthy	14	3	30
247	Male	Healthy	21	3	175
248	Male	Healthy	21	3	120
249	Male	Healthy	23	3	284
250	Male	Healthy	18	4	63
251	Male	Healthy	22	4	56
252	Male	Healthy	13	3	94
253	Male	Healthy	14	3	221
254	Male	Healthy	15	3	147
255	Male	Healthy	24	5	207
256	Male	Healthy	22	4	80

## Sheet: Figure 2
Animal number	Treatment	ALT	GLDH	Liver necrosis score
1	Veh	192	56	0
2	Veh	183	41	0
3	Veh	163	58	0
4	Veh	170	42	0
5	Veh	142	45	0
6	Veh	137	46	0
7	Veh	271	50	0
8	APAP	118	41	0
9	APAP	145	47	0
10	APAP	256	166	1
11	APAP	243	275	1
12	APAP	5347	5418	3
13	APAP	3629	5384	2
14	APAP	13078	5085	4

## Sheet: Figure 3
Subject ID	Time (Days)	ALT	AST	GLDH	CK
A	0	18.5714	121.2	0.6
A	0.1	19.4	120.067	0.4
A	0.3	19.2571	121.3	0.6
A	0.5	22.8571	144.133	0.6
A	0.6	23.6857	145.367	0.5
A	0.7	17.8857	114.933	0.6
A	0.8	18.5714	114.367	0.5
A	0.9	23.2286	133.433	0.5
A	1.5	22.4286	130.933	0.5
A	2	23.3429	138.233	0.6
A	4	18.7143	51.8667	0.3
A	4.2	20.6571	53.6667	0.3
B	0	1.28571	2.7	0.8
B	0.2	1.25714	2.33333	0.8
B	0.4	1.25714	2.83333	0.3
B	0.6	1.88571	6	0.4
B	0.8	1.88571	6	0.4
B	1	2.45714	8.5	0.5
B	1.25	2.51429	9.16667	0.6
B	1.5	2.31429	9.46667	0.6
B	1.75	2.68571	9.33333	0.5
B	2	3.25714	7.8	0.3
B	3	3.14286	8	0.3
B	3.2	3.34286	6.13333	0.4
B	3.7	3.28571	5.56667	0.3
B	4	3.28571	5.2	0.3
B	4.2	3.31429	4.96667	0.3
B	4.4	3.31429	4.26667	0.3
B	4.6	3.97143	4.96667	0.9
B	4.8	4.68571	6.06667	3.5
B	5	5.57143	6.36667	4.7
B	5.3	5.57143	6.33333	4.5
B	5.6	6.08571	6.03333	5
B	5.9	6.48571	5.93333	3.8
B	6.6	6.62857	6.3	4.8
B	7	6.11429	4.96667	3.3
B	8	6.34286	4.43333	3.7
